# Supplementary material for: Athlete Health Implications of Match Injuries in Portuguese Rugby Union
Source: Int J Environ Res Public Health. 2024 Sep 8;21(9):1191. doi: 10.3390/ijerph21091191 (PMC11430984; doi:10.3390/ijerph21091191)
Supplement: Supplementary file 1 [file ijerph-21-01191-s001.zip]

Archive with 1 entries (1 files):
- ijerph-3177385-supplementary.pdf
